# Supplementary material for: MicrobiomeStatPlots: Microbiome statistics plotting gallery for meta‐omics and bioinformatics
Source: Imeta. 2025 Feb 17;4(1):e70002. doi: 10.1002/imt2.70002 (PMC11865346; doi:10.1002/imt2.70002)
Supplement: Supplementary file 1 — Table S1. MicrobiomeStatPlots WeChat public account push statistics. [file IMT2-4-e70002-s002.xlsx]

## Sheet: Table S1
Table S1 MicrobiomeStatPlots WeChat public account push statistics
Visualization and interpretation cases	Thumbs up	Share	Watching	Reads
MicrobiomeStatPlot | Manhattan plot tutorial01	8	119	9	1280
MicrobiomeStatPlot | sPLS	13	147	12	1785
MicrobiomeStatPlot | dbRDA analysis	18	191	12	2397
MicrobiomeStatPlot | Manhattan plot tutorial02	14	120	10	1614
MicrobiomeStatPlot | Kernal density plot tutorial	6	70	7	1192
MicrobiomeStatPlot | Ladar plot tutorial	9	75	6	892
MicrobiomeStatPlot | Association rule minning	6	73	5	833
MicrobiomeStatPlot | Hexbin Plot	6	35	6	632
MicrobiomeStatPlot | Block Treemap tutorial	7	31	6	666
MicrobiomeStatPlot | Bubble plot tutorial	11	96	6	1106
MicrobiomeStatPlot | Basic bar plot tutorial	9	45	4	649
MicrobiomeStatPlot | Batch effects correction	3	51	4	526
MicrobiomeStatPlot | Causal mediation analysis	6	121	8	1010
MicrobiomeStatPlot | Edge Bundling Plot	2	22	2	303
MicrobiomeStatPlot | Error bar plot tutorial	3	43	4	625
MicrobiomeStatPlot | Faceted sorted stack bar plot	8	35	7	733
MicrobiomeStatPlot | Fisher’s exact test	3	29	2	399
MicrobiomeStatPlot | Forest plot tutorial	9	114	4	1359
MicrobiomeStatPlot | Frequency distribution histogram	3	22	3	679
MicrobiomeStatPlot | Generalizedestimatingequation	6	44	5	668
MicrobiomeStatPlot | Halla analysis	9	67	6	785
MicrobiomeStatPlot | Heatmap bar plot tutorial	8	95	4	1282
MicrobiomeStatPlot | Line plot tutorial	6	39	6	531
MicrobiomeStatPlot | Lollipop Chart tutorial	5	51	7	795
MicrobiomeStatPlot | Mantel test correlation heatmap	11	252	12	2560
MicrobiomeStatPlot | Mendelian Randomization Analysis	17	209	16	1691
MicrobiomeStatPlot | Microbiota Interaction Network	23	396	22	3404
MicrobiomeStatPlot | Overall comparison of species composition stacked bar chart	8	66	4	1066
MicrobiomeStatPlot | Ring bar plot tutorial	8	81	6	917
MicrobiomeStatPlot | Sankey plot tutorial	9	97	7	962
MicrobiomeStatPlot | Scatter plot tutorial	9	57	6	890
MicrobiomeStatPlot | Spearman Correlation Network	8	82	7	720
MicrobiomeStatPlot | SunBurst plot tutorial	11	54	7	592
MicrobiomeStatPlot | Stack bar plot tutorial	7	57	7	979
MicrobiomeStatPlot | Multi-levels StackPlot	13	81	8	1206
MicrobiomeStatPlot | STAMP extended error bar plot	6	81	6	737
MicrobiomeStatPlot | Waffle Chart Tutorial	8	78	6	1511
MicrobiomeStatPlot | Arc Diagram tutorial	8	36	6	606
SUM	308	3248	253	40582
Notes: As of January 16, 2025
