# Supplementary material for: MicrobiomeStatPlots: Microbiome statistics plotting gallery for meta‐omics and bioinformatics
Source: Imeta. 2025 Feb 17;4(1):e70002. doi: 10.1002/imt2.70002 (PMC11865346; doi:10.1002/imt2.70002)
Supplement: Supplementary file 2 — Table S2. R software packages used in visualization and interpretation cases in MicrobiomeStatPlots. [file IMT2-4-e70002-s001.xlsx]

## Sheet: Table S2
Table S2 R software packages used in visualization and interpretation cases in MicrobiomeStatPlots
R packages	Visualization and interpretation cases
dplyr	ANCOMBC,AlphaBetaDiversityRevised,ARM,BasicBarPlot,Batch_effects,BubblePlot,CausalMediationAnalysis,CirclePiePlot,DifferenceAnalysisVolcanoPlot,Distribution_map,EdgeBundlingPlot,Faceted_sorted_stacked_plot,FrequencyDistributionHistogram,GeneSetEnrichmentAnalysis,GeneralizedFoldChange,Halla,HeatmapBarPlot,Heatmap_Plus_Bar_Chart_Combination,HexbinPlot,Horizontal_facet_stackplot,LassoClassifier_SIAM…
reshape2	ANCOMBC,AlphaBetaDiversityRevised,BasicBarPlot,EdgeBundlingPlot,Faceted_sorted_stacked_plot,HeatmapBarPlot,Heatmap_Plus_Bar_Chart_Combination,LineChart,LollipopChart,MaAsLin2,MendelianRandomizationAnalysis,MicrobiotaCompositionPie,MicrobiotaInteractionNetwork,OverallCompositionComparisionStackPlot,PERMANOVA,Ring Bar Chart,STAMP_R,SparccNetworkAnalysis,Stacked bar chart,StackedBarPlotWithHistogram…
readxl	ANCOMBC,BasicBarPlot,BasicBarPlot,BubblePlot,EdgeBundlingPlot,ForestPlot,FrequencyDistributionHistogram,LassoClassifier_SIAMCAT,LineChart,LollipopChart,MaAsLin2,MendelianRandomizationAnalysis,Ring Bar Chart,Stacked bar chart,TSNE,BarPlot,BarPlot
phyloseq	ANCOMBC,BetaDivPCoA_NMDS,CPCoA,MaAsLin2,PERMANOVA,PhylogeneticTree1,RareCurve,fido
tibble	ANCOMBC,MaAsLin2,anpan_analysis
openxlsx	ANCOMBC,LollipopChart,MaAsLin2
foreach	ANCOMBC,MaAsLin2
data.table	ANCOMBC,GeneSetEnrichmentAnalysis,MaAsLin2,XGBoost_Classifier,anpan_analysis
gridExtra	ANCOMBC,LineChart,LollipopChart,MaAsLin2,Nomogram,SeqLogoPlot,Stacked bar chart
scales	ANCOMBC,AlphaBetaDiversityRevised,ARM,BasicBarPlot,BubblePlot,HexbinPlot,MaAsLin2,ScatterPlot,Stacked bar chart,BarPlot
ggplot2	ANCOMBC,AlphaBetaDiversityRevised,ARM,BasicBarPlot,Batch_effects,BlockTreeMap,BubblePlot,CausalMediationAnalysis,DifferenceAnalysisVolcanoPlot,Distribution_map,Dumbbellsplot,ErrorBarPlot,Faceted_sorted_stacked_plot,FrequencyDistributionHistogram,GeneSetEnrichmentAnalysis,GeneralizedFoldChange,HeatmapBarPlot,heatmap,Heatmap_Plus_Bar_Chart_Combination,HexbinPlot,Horizontal_facet_stackplot,KernalDen…
ggh4x	ANCOMBC,BasicBarPlot,MaAsLin2,STAMP_R,Stacked bar chart,BarPlot
ggfortify	ANCOMBC,MaAsLin2
ggvenn	ANCOMBC,MaAsLin2
ggrepel	ANCOMBC,AlphaBetaDiversityRevised,LassoClassifier_SIAMCAT,MaAsLin2,ManhattanPlot,dbRDA
vegan	ANCOMBC,AlphaBetaDiversityRevised,Batch_effects,MaAsLin2,MantelTestCorrelationHeatmap,PERMANOVA,ProcrustesAnalysis,ScatterPlot,dbRDA
pairwiseCI	ANCOMBC,MaAsLin2
vcd	ANCOMBC,MaAsLin2
ANCOMBC	ANCOMBC,MaAsLin2
ggpubr	AlphaBetaDiversityRevised,BasicBarPlot,Batch_effects,MicrobiotaCompositionPie,OverallCompositionComparisionStackPlot,STAMP_R,ScatterPlot,ViolinDiagram,XGBoost_Classifier,dbRDA,BarPlot
patchwork	AlphaBetaDiversityRevised,ArcDiagram,BasicBarPlot,BasicBarPlot,Batch_effects,Faceted_sorted_stacked_plot,FrequencyDistributionHistogram,HeatmapBarPlot,LineChart,LollipopChart,ManhattanPlot,NightingaleROseCHart,STAMP_R,Stacked bar chart,SurvivalAnalysis,anpan_analysis,BarPlot,BarPlot
ape	AlphaBetaDiversityRevised,PERMANOVA,anpan_analysis
tidyr	AlphaBetaDiversityRevised,Halla,Heatmap_Plus_Bar_Chart_Combination,Horizontal_facet_stackplot,MicrobiotaCompositionPie,OverallCompositionComparisionStackPlot,SpearmanCorrelationNetworkAnalysis,Stacked bar chart
magrittr	AlphaBetaDiversityRevised,Batch_effects,BubblePlot,EdgeBundlingPlot,GeneralizedFoldChange,HeatmapBarPlot,STAMP_R,SparccNetworkAnalysis,StackedBarPlotWithHistogram,TSNE
multcompView	AlphaBetaDiversityRevised
ggsignif	AlphaBetaDiversityRevised,BasicBarPlot,HexbinPlot,PCAPlot,STAMP_R,ViolinDiagram,BarPlot
amplicon	AlphaBetaDiversityRevised,AlphaBoxplot,BetaDivPCoA_NMDS,CPCoA,RareCurve
rdacca.hp	AlphaBetaDiversityRevised,dbRDA
psych	AlphaBetaDiversityRevised,EdgeBundlingPlot,MicrobiotaInteractionNetwork,SpearmanCorrelationNetworkAnalysis,igraphNetworkAnalysis
cowplot	AlphaBetaDiversityRevised,CPCoA,HeatmapBarPlot,LineChart,LollipopChart,MendelianRandomizationAnalysis,PCAPlot,Ring Bar Chart,ScatterPlot,SeqLogoPlot,Stacked bar chart,StackedBarPlotWithHistogram,VennUpsetPlot
devtools	AlphaBoxplot,BetaDivPCoA_NMDS,CPCoA,PCAPlot,RareCurve
tidyverse	ArcDiagram,BasicBarPlot,Circle_packing_plot,Distribution_map,Dumbbellsplot,EdgeBundlingPlot,GEE_analysis,LassoClassifier_SIAMCAT,LineChart,LogisticRegression,MicrobiotaCompositionPie,MicrobiotaInteractionNetwork,NightingaleROseCHart,OverallCompositionComparisionStackPlot,PERMANOVA,PhylogeneticTree1,Ring Bar Chart,STAMP_R,ScatterPlot,Stacked bar chart,StackPlot_Multi_levels,TSNE,TernaryPlot,XGBoos…
viridisLite	ArcDiagram
hrbrthemes	ArcDiagram,Dumbbellsplot
igraph	ArcDiagram,Circle_packing_plot,EdgeBundlingPlot,MaAsLin2,MicrobiotaInteractionNetwork,SparccNetworkAnalysis,SpearmanCorrelationNetworkAnalysis,TSNE,igraphNetworkAnalysis
ggraph	ArcDiagram,Circle_packing_plot,EdgeBundlingPlot,MicrobiotaInteractionNetwork
scico	ArcDiagram
RColorBrewer	ArcDiagram,ARM,BubblePlot,EdgeBundlingPlot,ErrorBarPlot,Ring Bar Chart,VennUpsetPlot,WaffleChart,sPLS_Analysis
readr	ARM,LassoClassifier_SIAMCAT,ManhattanPlot
arules	ARM
arulesViz	ARM
colorspace	ARM
cols4all	BasicBarPlot,Stacked bar chart,BarPlot
MetBrewer	BasicBarPlot,BarPlot
latex2exp	BasicBarPlot,FrequencyDistributionHistogram,BarPlot
ggsci	BasicBarPlot,Batch_effects,FrequencyDistributionHistogram,PhylogeneticTree1,STAMP_R,Stacked bar chart,ViolinDiagram,sPLS_Analysis,BarPlot
ggdag	BasicBarPlot,FrequencyDistributionHistogram,BarPlot
broom.mixed	BasicBarPlot,BarPlot
broom	BasicBarPlot,FrequencyDistributionHistogram,BarPlot
grid	BasicBarPlot,LollipopChart,Nomogram,ScatterPlot,BarPlot
showtext	BasicBarPlot,ScatterPlot,BarPlot
Cairo	BasicBarPlot,Dumbbellsplot,BarPlot
ggpattern	BasicBarPlot,BarPlot
ggbreak	BasicBarPlot,BarPlot
dagitty	BasicBarPlot,FrequencyDistributionHistogram,BarPlot
brms	BasicBarPlot,FrequencyDistributionHistogram,BarPlot
MMUPHin	Batch_effects
BiocManager	BetaDivPCoA_NMDS,CPCoA,RareCurve,TernaryPlot
treemapify	BlockTreeMap
gapminder	BubblePlot
viridis	BubblePlot,Circle_packing_plot
stringr	BubblePlot,anpan_analysis
mediation	CausalMediationAnalysis
circlize	Chord_plot,CirclePiePlot,Halla,Heatmap_Plus_Bar_Chart_Combination
ComplexHeatmap	Chord_plot,CirclePiePlot,Halla,Heatmap_Plus_Bar_Chart_Combination
purrr	CirclePiePlot,anpan_analysis
DESeq2	CirclePiePlot
ggVolcano	DifferenceAnalysisVolcanoPlot
maps	Distribution_map
rnaturalearthdata	Distribution_map
rnaturalearth	Distribution_map
rgeos	Distribution_map
scatterpie	Distribution_map
ggdist	Distribution_map
gghalves	Distribution_map,ViolinDiagram
ggalt	Dumbbellsplot,LineChart
reshape	Dumbbellsplot
ggprism	Faceted_sorted_stacked_plot,HeatmapBarPlot,Horizontal_facet_stackplot,OverallCompositionComparisionStackPlot,SparccNetworkAnalysis,Stacked bar chart,XGBoost_Classifier
plyr	Faceted_sorted_stacked_plot,HeatmapBarPlot,LassoClassifier_SIAMCAT,OverallCompositionComparisionStackPlot,PERMANOVA,SparccNetworkAnalysis,Stacked bar chart,XGBoost_Classifier
forestploter	ForestPlot
clusterProfiler	GeneSetEnrichmentAnalysis,SparccNetworkAnalysis
GSEABase	GeneSetEnrichmentAnalysis
geepack	GEE_analysis
ggfun	HeatmapBarPlot
pheatmap	heatmap,LineChart,TSNE
ggbeeswarm	HexbinPlot
ggridges	KernalDensityPlot
ggradar	LadarChart
ggthemes	LadarChart,LineChart
gtools	LassoClassifier_SIAMCAT
matrixStats	LassoClassifier_SIAMCAT
SIAMCAT	LassoClassifier_SIAMCAT
scatterplot3d	LineChart
aplot	LineChart
forestplot	LogisticRegression
questionr	LogisticRegression
Maaslin2	MaAsLin2
CMplot	ManhattanPlot
linkET	MantelTestCorrelationHeatmap
TwoSampleMR	MendelianRandomizationAnalysis
MRPRESSO	MendelianRandomizationAnalysis
ggalluvial	MicrobiotaCompositionPie,OverallCompositionComparisionStackPlot,SankeyPlot,Stacked bar chart
tidyfst	MicrobiotaCompositionPie
formattable	MicrobiotaCompositionPie,StackedBarPlotWithHistogram
tidygraph	MicrobiotaInteractionNetwork
survival	Nomogram,SurvivalAnalysis,fido
rms	Nomogram,XGBoost_Classifier
FactoMineR	PCAPlot,ScatterPlot
factoextra	PCAPlot,ScatterPlot,TSNE
pca3d	PCAPlot
ggbiplot	PCAPlot
ggforce	PERMANOVA,WaffleChart
microeco	PERMANOVA
GUniFrac	PERMANOVA
reutils	PhylogeneticTree1
forcats	PhylogeneticTree1
ggtree	PhylogeneticTree1,PhylogeneticTree2,Stacked bar chart
ggtext	PhylogeneticTree1,fido
ggtreeExtra	PhylogeneticTree2
treeio	PhylogeneticTree2,Stacked bar chart
tidytree	PhylogeneticTree2
ggstar	PhylogeneticTree2
ggnewscale	PhylogeneticTree2,STAMP_R,anpan_analysis
TDbook	PhylogeneticTree2
microbiome	RareCurve,TSNE
likert	Ring Bar Chart
export	Ring Bar Chart
lavaan	SEM
semPlot	SEM
nlme	SEM
piecewiseSEM	SEM
car	SEM
ggchicklet	STAMP_R
rstatix	STAMP_R
ggsankey	SankeyPlot
ggpmisc	ScatterPlot
doBy	ScatterPlot
ggExtra	ScatterPlot
MASS	ScatterPlot
ggseqlogo	SeqLogoPlot
Hmisc	SpearmanCorrelationNetworkAnalysis
phytools	Stacked bar chart
alluvial	Stacked bar chart
autoReg	SurvivalAnalysis
rrtable	SurvivalAnalysis
survminer	SurvivalAnalysis
jstable	SurvivalAnalysis
Rtsne	TSNE
DirichletMultinomial	TSNE
ggtern	TernaryPlot
edgeR	TernaryPlot
VennDiagram	VennUpsetPlot
UpSetR	VennUpsetPlot
ComplexUpset	VennUpsetPlot
ggplot2movies	VennUpsetPlot
waffle	WaffleChart
xgboost	XGBoost_Classifier
Matrix	XGBoost_Classifier
skimr	XGBoost_Classifier
DataExplorer	XGBoost_Classifier
GGally	XGBoost_Classifier
caret	XGBoost_Classifier,sPLS_Analysis
pROC	XGBoost_Classifier,sPLS_Analysis
vip	XGBoost_Classifier
fastglm	anpan_analysis
furrr	anpan_analysis
ggdendro	anpan_analysis
loo	anpan_analysis
phylogram	anpan_analysis
posterior	anpan_analysis
progressr	anpan_analysis
R.utils	anpan_analysis
remotes	anpan_analysis
tidyselect	anpan_analysis
cmdstanr	anpan_analysis
anpan	anpan_analysis
fido	fido
wec	fido
zCompositions	fido
driver	fido
ggsurvfit	fido
mixOmics	sPLS_Analysis
mlbench	sPLS_Analysis
doMC	sPLS_Analysis
doParallel	sPLS_Analysis
randomcoloR	sPLS_Analysis
mixOmicsCaret	sPLS_Analysis
copiome	sPLS_Analysis
conflicted	sPLS_Analysis
Notes: As of January 16, 2025
All these packages can get access from https://pan.baidu.com/s/1wKSPuOZueJ0H_EsNsnjBYg?pwd=ze7q
